# Supplementary material for: Synthesis and Biological Evaluation of Fingolimod Derivatives as Antibacterial Agents
Source: ACS Omega. 2021 Jul 9;6(28):18465–86. doi: 10.1021/acsomega.1c02591 (PMC8296573; doi:10.1021/acsomega.1c02591)
Supplement: Supplementary file 1 — ao1c02591_si_001.xlsx [file ao1c02591_si_001.xlsx]

## Sheet: Molecular formula strings
Compound	Smiles	MIC (S. aureus) [µM]	MIC (A. baumannii) [µM]	MIC (P. aeruginosa) [µM]
2	BrC1=CC=C(CCC(C(OCC)=O)(NC(C)=O)C(OCC)=O)C=C1
3	CCCCCCC1=CC=C(CCC(C(OCC)=O)(NC(C)=O)C(OCC)=O)C=C1
4	CCCCCCCCCCC1=CC=C(CCC(C(OCC)=O)(NC(C)=O)C(OCC)=O)C=C1
5	O=C(C(NC(C)=O)(C(OCC)=O)CCC1=CC=C(CC2=CC=CC=C2)C=C1)OCC
6	COC1=C(OC)C=CC(C2=CC=C(CCC(C(OCC)=O)(NC(C)=O)C(OCC)=O)C=C2)=C1
7	O=C(C(C(OCC)=O)(NC(C)=O)CCC1=CC=C(C2=CC=C(OCC3=CC=CC=C3)C=C2)C=C1)OCC
8	CCCCCC(C=C1)=CC=C1C2=CC=C(CCC(C(OCC)=O)(NC(C)=O)C(OCC)=O)C=C2
9	O=C(C(C(OCC)=O)(NC(C)=O)CCC1=CC=C(/C=C/CC2=CC=CC=C2)C=C1)OCC
10	CCCCCCC1=CC=C(CCC(CO)(N)CO)C=C1	100
11	CCCCCCCCCCC1=CC=C(CCC(CO)(N)CO)C=C1	10-15	Inactive	Inactive
12	OCC(CO)(N)CCC1=CC=C(CC2=CC=CC=C2)C=C1	> 100
13	OCC(CO)(N)CCC1=CC=C(C2=CC(OC)=C(OC)C=C2)C=C1	> 100
14	OCC(CO)(N)CCC1=CC=C(C2=CC=C(OCC3=CC=CC=C3)C=C2)C=C1	> 100
15	OCC(CO)(N)CCC1=CC=C(C2=CC=C(CCCCC)C=C2)C=C1	25-100	Inactive	Inactive
16	OCC(CO)(N)CCC1=CC=C(/C=C/CC2=CC=CC=C2)C=C1	> 100
18	CS(OCCC1=CC=C(OCC2=CC=CC=C2)C=C1)(=O)=O
19	O=C(C(C(OCC)=O)(NC(C)=O)CCC1=CC=C(OCC2=CC=CC=C2)C=C1)OCC
20	OC1=CC=C(CCC(C(OCC)=O)(NC(C)=O)C(OCC)=O)C=C1
21	O=C(C(C(OCC)=O)(NC(C)=O)CCC1=CC=C(OCC2=CC=C(C(F)(F)F)C=C2)C=C1)OCC
22	O=C(C(C(OCC)=O)(NC(C)=O)CCC1=CC=C(OCC2=CN=C(C(F)(F)F)C=C2)C=C1)OCC
26	ClC(C=C1)=CC2=C1C=CC(COC3=CC=C(CCC(C(OCC)=O)(NC(C)=O)C(OCC)=O)C=C3)=N2
24	CCCCC(C=C1)=CC=C1COC2=CC=C(CCC(C(OCC)=O)(NC(C)=O)C(OCC)=O)C=C2
25	OCC(CO)(N)CCC1=CC=C(OCC2=CC=CC=C2)C=C1	> 100
26	OCC(CO)(N)CCC1=CC=C(OCC2=CC=C(C(F)(F)F)C=C2)C=C1	> 100
27	OCC(CO)(N)CCC1=CC=C(OCC2=CN=C(C(F)(F)F)C=C2)C=C1	> 100
28	OCC(CO)(N)CCC1=CC=C(OCC2=NC(C=C(Cl)C=C3)=C3C=C2)C=C1	> 100
29	OCC(CO)(N)CCC1=CC=C(OCC2=CC=C(CCCC)C=C2)C=C1	> 100
31	CS(OCCC1=NC(C=CC=C2)=C2C=C1)(=O)=O
32	O=C(C(C(OCC)=O)(NC(C)=O)CCC1=NC(C=CC=C2)=C2C=C1)OCC
33	OCC(CO)(N)CCC1=NC(C=CC=C2)=C2C=C1	> 100
36	BrC1=CC=CC(CCC(C(OCC)=O)(NC(C)=O)C(OCC)=O)=C1
37	BrC(C=C1)=CC=C1CC(C(OCC)=O)(NC(C)=O)C(OCC)=O
38	CCCCCC/C=C/C1=CC=C(CCC(C(OCC)=O)(NC(C)=O)C(OCC)=O)C=C1
39	CCCCCCCCC1=CC=CC(CCC(C(OCC)=O)(NC(C)=O)C(OCC)=O)=C1
40	CCCCCCCCC(C=C1)=CC=C1CC(C(OCC)=O)(NC(C)=O)C(OCC)=O
41	CCCCCCCCCCC(C=C1)=CC=C1CC(C(OCC)=O)(NC(C)=O)C(OCC)=O
42	OCC(CO)(N)CCC1=CC=C(/C=C/CCCCCC)C=C1	15-25	> 50	Inactive
43	OCC(CO)(N)CCC1=CC(CCCCCCCC)=CC=C1	15-25	15	50-100
44	CCCCCCCCC1=CC=C(CC(CO)(N)CO)C=C1	15-25	25-50	> 200
45	CCCCCCCCC1=CC=C(CC(CO)(N)CO)C=C1	5-10	Inactive	Inactive
46	CCCCCCCCOC1=CC=C(CCC(C(OCC)=O)(NC(C)=O)C(OCC)=O)C=C1
47	CCCCCCCCCCOC1=CC=C(CCC(C(OCC)=O)(NC(C)=O)C(OCC)=O)C=C1
48	CCCCCCCCOC1=CC=C(CCC(CO)(N)CO)C=C1	15-25	> 50	> 200
49	OCC(CO)(N)CCC1=CC=C(OCCCCCCCCCC)C=C1	50-100	Inactive	Inactive
51	BrC1=CC=C(C(CC(C(OCC)=O)(NC(C)=O)C(OCC)=O)=O)C=C1
52	O=C(CC(C(OCC)=O)(NC(C)=O)C(OCC)=O)C1=CC=C(CCCCCCCC)C=C1
53	O=C(CC(C(OCC)=O)(NC(C)=O)C(OCC)=O)C1=CC=C(CCCCCCCCCC)C=C1
54	CCCCCCCCC1=CC=C(C(O)CC(CO)(N)CO)C=C1	25	50	100
55	OC(CC(CO)(N)CO)C1=CC=C(CCCCCCCCCC)C=C1	5-15	15	Inactive
57	BrC1=CN=C(CCOS(C)(=O)=O)C=C1
58	BrC1=CN=C(CCC(C(OCC)=O)(NC(C)=O)C(OCC)=O)C=C1
59	CCCCCCCCC1=CN=C(CCC(C(OCC)=O)(NC(C)=O)C(OCC)=O)C=C1
60	CCCCCCCCCCC1=CN=C(CCC(C(OCC)=O)(NC(C)=O)C(OCC)=O)C=C1
61	CCCCCCCCC1=CN=C(CCC(CO)(N)CO)C=C1	100
62	OCC(CO)(N)CCC1=NC=C(CCCCCCCCCC)C=C1	15	15	> 200
65	BrC1=CC2=CC=C(CC(OCC)=O)N=C2C=C1
66	OCCC1=CC=C2C(C=CC(Br)=C2)=N1
67	BrC1=CC2=CC=C(CCOS(=O)(C)=O)N=C2C=C1
69	BrCC1=CC=C2C(C=CC(Br)=C2)=N1
70	BrC1=CC=C(C=C2CC(C(OCC)=O)(NC(C)=O)C(OCC)=O)C(C=C2)=C1
71	BrC1=CC2=C(C=C1)N=C(CCC(C(OCC)=O)(NC(C)=O)C(OCC)=O)C=C2
72	ClC1=CC=C(C=C2)C(N=C2CC(C(OCC)=O)(NC(C)=O)C(OCC)=O)=C1
73	BrC1=CC2=CC=C(CC(C(OCC)=O)(NC(C)=O)C(OCC)=O)N=C2C=C1
74	CCCCCCCCC1=CC=C(C=C2CC(C(OCC)=O)(NC(C)=O)C(OCC)=O)C(C=C2)=C1
75	CCCCCCCCC1=CC2=C(C=C1)N=C(CCC(C(OCC)=O)(NC(C)=O)C(OCC)=O)C=C2
76	CCCCCCCCCCC1=CC2=C(C=C1)N=C(CCC(C(OCC)=O)(NC(C)=O)C(OCC)=O)C=C2
77	CCCCCCCCC1=CC=C(C=C2)C(N=C2CC(C(OCC)=O)(NC(C)=O)C(OCC)=O)=C1
78	CCCCCCCCCCC1=CC2=CC=C(CC(C(OCC)=O)(NC(C)=O)C(OCC)=O)N=C2C=C1
79	CCCCCCCCC1=CC=C(C=C2CC(CO)(N)CO)C(C=C2)=C1	10	Inactive	Inactive
80	OCC(CO)(N)CCC1=NC(C=CC(CCCCCCCC)=C2)=C2C=C1	10	15-25	Inactive
81	OCC(CO)(N)CCC1=NC(C=CC(CCCCCCCCCC)=C2)=C2C=C1	10-15	Inactive	Inactive
82	OCC(CO)(N)CC1=NC2=CC(CCCCCCCC)=CC=C2C=C1	15	15	> 200
83	OCC(CO)(N)CC1=NC2=CC=C(CCCCCCCCCC)C=C2C=C1	10	> 50	Inactive
